# Supplementary material for: Superabsorbent Hydrogels Derived from Cellulose Obtained from Post-Consumer Denim
Source: Gels. 2025 Nov 4;11(11):884. doi: 10.3390/gels11110884 (PMC12652144; doi:10.3390/gels11110884)
Supplement: Supplementary file 1 [file gels-11-00884-s001.zip]

Archive with 1 entries (1 files):
- gels-3932295-supplementary.pdf
